# Supplementary material for: Reduced levels of protein recoding by A-to-I RNA editing in Alzheimer's disease
Source: RNA. 2016 Feb;22(2):290–302. doi: 10.1261/rna.054627.115 (PMC4712678; doi:10.1261/rna.054627.115)
Supplement: Supplemental Material [file supp_054627.115_SuppTableS4.xlsx]

## Sheet: Sheet1
Supplementary Table S4. Correlation between the editing levels recorded in this study to the editing data of these 32 sites in the RADAR database
Gene	RADAR Brain editing (%)	Edit % HpC-HC	Edit % HpC-HC	Edit % HpC-AD	Edit % HpC-AD	Edit % TL-HC	Edit % TL-HC	Edit % TL-AD	Edit % TL-AD	Edit % FL-HC	Edit % FL-HC	Edit % FL-AD	Edit % FL-AD
CACNA1D	24.9	14.178	8.153	8.673	7.21	18.061	10.125	16.554	6.488	18.122	6.737	15.978	7.06
CADPS	24.4	31.777	9.739	28.23	19.843	21.996	3.182	23.496	3.12	19.077	3.479	18.284	3.355
COPA	15.9	25.574	7.059	35.627	13.921	15.397	7.137	19.588	6.834	13.982	6.435	15.3	4.008
DDX58	29.1	29.485	11.187	20.05	14.331	26.385	13.615	23.309	11.93	27.854	10.258	18.831	10.24
DDX58	60.3	19.225	8.827	14.519	11.577	36.05	13.792	31.549	15.97	35.6	12.778	30.341	12.798
FLJ33534	92.9	3.581	5.538	2.469	4.144	1.278	0.933	2.668	4.278	1.178	0.911	2.028	2.795
FLJ33534	58.3	2.665	4.296	1.556	2.105	1.045	0.867	1.54	3.555	1.122	1.248	1.996	3.161
FLJ43663	91.5	53.764	14.294	39.654	24.41	74.224	17.252	79.136	13.83	75.089	13.789	76.898	14.057
FLJ43663	18.5	26.78	12.618	14.795	10.507	19.232	8.801	11.347	4.527	18.539	8.928	12.134	6.211
FLJ43663	59.9	33.958	13.876	19.48	13.073	48.219	18.139	32.019	11.953	45.184	16.83	32.237	16.091
GABRA3	89	24.912	12.962	24.511	16.831	58.17	21.034	49.717	19.244	54.815	24.485	48.598	21.717
GLI1	73.7	7.357	24.075	5.665	9.602	2.099	2.255	5.601	11.601	3.087	4.207	4.756	6.745
GRIA2	89.8	96.536	3.826	96.623	3.1	98.951	0.935	97.932	1.08	98.607	1.592	98.12	0.919
GRIK2	51.2	26.77	16.616	18.529	15.424	25.87	12.686	17.216	10.904	28.343	10.381	16.328	11.195
GRIK2	85	28.515	15.193	19.805	15.415	42.654	19.951	34.277	17.832	47.847	17.6	35.05	18.346
GRIK2	18.5	33.684	12.142	29.533	13.276	13.892	3.802	10.862	3.167	13.193	4.795	10.156	3.122
GRIK2	67.9	56.693	18.522	53.05	25.223	73.5	13.883	67.809	9.301	76.47	6.909	72.841	6.177
GRM4	7.9	8.839	5.503	6.837	3.79	4.89	3.258	5.003	3.535	6.725	3.379	5.874	3.157
HTR2C	88.2	38.509	24.781	28.445	23.57	31.069	19.9	23.47	22.508	25.105	21.384	16.252	19.1
HTR2C	64.7	26.936	19.194	20.837	19.478	19.586	14.305	10.963	12.363	15.489	12.643	8.434	10.765
HTR2C	56.2	33.71	21.863	25.664	21.547	19.456	11.933	14.077	13.861	15.267	12.301	10.219	11.317
HTR2C	68.8	52.431	17.696	41.024	22.224	24.046	16.034	19.194	20.818	21.898	19.186	12.324	14.798
KCNA1	21.5	9.167	7.255	4.701	5.403	7.477	4.093	5.865	4.55	12.022	4.921	8.876	3.919
NARF	33.3	45.141	14.457	29.094	28.299	37.034	13.025	27.632	16.734	39.858	15.089	43.105	7.357
NARF	57.1	68.829	17.221	58.741	29.648	63.35	10.068	71.492	18.062	71.87	6.703	63.698	19.069
NARF	77.8	95.059	8.646	97.349	4.747	98.741	2.871	97.234	4.501	96.823	4.215	96.912	5.013
NARF	10.4	39.24	12.42	37.139	25.484	35.515	9.469	53.491	13.751	44.402	12.276	41.022	20.675
NOVA1	41	8.729	6.84	3.775	3.76	12.518	6.652	10.007	5.245	12.924	5.654	10.476	4.768
PTPN14	95.7	59.967	24.52	44.766	32.952	40.582	22.044	47.511	25.065	37.287	18.389	39.796	20.611
PTPN14	63.2	40.742	17.699	28.121	20.282	29.043	15.012	29.638	14.693	24.713	12.319	25.307	13.742
PTPN14	27.6	15.102	7.33	10.882	8.35	11.422	5.954	11.072	5.75	10.122	4.04	10.748	6.149
TMEM63B	15.5	5.365	3.398	4.084	2.396	19.837	5.877	15.345	4.458	24.856	9.421	19.672	4.85
Parameter		Edit % HpC-HC		Edit % HpC-AD		Edit % TL-HC		Edit % TL-AD		Edit % FL-HC		Edit % FL-AD
Number of XY Pairs		32		32		32		32		32		32
Pearson r		0.4134		0.3673		0.4928		0.4492		0.4388		0.4289
P value (two-tailed)		0.0187		0.0386		0.0042		0.0099		0.012		0.0143
P value summary		*		*		**		**		*		*
correlation significant (alpha=0.05)		Yes		Yes		Yes		Yes		Yes		Yes
R squared		0.1709		0.1349		0.2429		0.2018		0.1926		0.1839
RADAR Brain editing (%)=Editing level per site as recorded in the RADAR db.
Edit % HpC-HC=Editing levels recorded in hippocampus of healthy controls.
Edit % HpC-AD=Editing levels recorded in hippocampus of Alzheimer disease.
Edit % TL-HC=Editing levels recorded in Temporal Lobe of healthy controls.
Edit % TL-AD=Editing levels recorded in Temporal Lobe of Alzheimer disease.
Edit % FL-HC=Editing levels recorded in Temporal Lobe of healthy controls.
Edit % FL-AD=Editing levels recorded in Temporal Lobe of Alzheimer disease.
