# Supplementary material for: Reduced levels of protein recoding by A-to-I RNA editing in Alzheimer's disease
Source: RNA. 2016 Feb;22(2):290–302. doi: 10.1261/rna.054627.115 (PMC4712678; doi:10.1261/rna.054627.115)
Supplement: Supplemental Material [file supp_054627.115_SuppTableS3.xlsx]

## Sheet: Sheet1
Supplementary Table S3. Information for all tissue samples (AD and NDC) used for this study.
Frontal Lobe samples
	Healthy Donors											AD patients
#	AUTOPSY	DIAGNOSIS	SEX	AGE	BRAAK	PMD	Tissue sub-type	RIN	BANK		#	AUTOPSY	DIAGNOSIS	SEX	AGE	BRAAK	PMD	Tissue sub-type	RIN	BANK
1	96/149	NDC	M	73	2	09:10:00	inferior temporalis gyrus	6.5	NBB		1	91/303	AD	M	75	5	03:45:00	medial temporalis gyrus	4.4	NBB
2	97/337	NDC	M	78	1	04:00:00	superior temporalis gyrus	8.1	NBB		2	07/029	AD	M	75	5	05:25:00	medial temporalis gyrus	5	NBB
3	01/055	NDC	M	79	1	07:40:00	inferior temporalis gyrus	4.5	NBB		3	07/292	AD	M	77	5	04:30:00	medial temporalis gyrus	5.9	NBB
4	04/057	NDC	M	80	0	06:30:00	inferior temporalis gyrus	8.1	NBB		4	07/315	AD	M	71	5	05:25:00	inferior temporalis gyrus	6.9	NBB
5	08/315	NDC	M	80	1	08:10:00	superior temporalis gyrus	7.4	NBB		5	08/066	AD	M	74	5	03:25:00	medial temporalis gyrus	8.2	NBB
6	5028	NDC	M	68	N.D.	18:00:00	medial temporalis gyrus BA21	7.2	NICHD		6	08/078	AD	M	78	5	06:35:00	superior temporalis gyrus	5.8	NBB
7	5174	NDC	M	61	N.D.	21:00:00	medial temporalis gyrus BA21	4.9	NICHD		7	08/107	AD	M	77	4	04:05:00	superior temporalis gyrus	5.1	NBB
8	5247	NDC	M	65	N.D.	22:00:00	medial temporalis gyrus BA21	7.5	NICHD		8	08/132	AD	M	77	6	06:35:00	medial temporalis gyrus	4.1	NBB
9	5352	NDC	M	81	N.D.	17:00:00	medial temporalis gyrus BA21	5.3	NICHD		9	1625	AD	M	70	5-6	01:00:00	medial temporalis gyrus BA21	3.2	NICHD
10	5533	NDC	M	67	N.D.	23:00:00	medial temporalis gyrus BA21	6.8	NICHD		10	4737	AD	M	80	6	07:00:00	medial temporalis gyrus BA21	5.7	NICHD
11	5362	NDC	M	60	N.D.	16:00:00	medial temporalis gyrus BA21	6.2	NICHD		11	5195	AD	M	81	6	09:00:00	medial temporalis gyrus BA21	4.6	NICHD
											12	5198	AD - Lewy Body Variant	M	72	3-4	05:00:00	medial temporalis gyrus BA21	7.3	NICHD
											13	1946	AD	M	69	5-6	05:00:00	medial temporalis gyrus BA21	3.9	NICHD
Frontal Lobe samples
	Healthy Donors											AD patients
#	AUTOPSY	DIAGNOSIS	SEX	AGE	BRAAK	PMD	Tissue sub-type	RIN	BANK		#	AUTOPSY	DIAGNOSIS	SEX	AGE	BRAAK	PMD	Tissue sub-type	RIN	BANK
1	96/149	NDC	M	73	2	09:10:00	inferior frontal gyrus	7.4	NBB		1	91/303	AD	M	75	5	03:45:00	inferior frontal gyrus	7.6	NBB
2	97/337	NDC	M	78	1	04:00:00	inferior frontal gyrus	7.2	NBB		2	07/029	AD	M	75	5	05:25:00	medial frontal gyrus	6.4	NBB
3	01/055	NDC	M	79	1	07:40:00	inferior frontal gyrus	4.5	NBB		3	07/292	AD	M	77	5	04:30:00	medial frontal gyrus	5.9	NBB
4	04/057	NDC	M	80	0	06:30:00	inferior frontal gyrus	8.6	NBB		4	07/315	AD	M	71	5	05:25:00	inferior frontal gyrus	6.7	NBB
5	08/315	NDC	M	80	1	08:10:00	medial frontal gyrus	6.3	NBB		5	08/066	AD	M	74	5	03:25:00	medial frontal gyrus	8.4	NBB
6	5028	NDC	M	68	N.D.	18:00:00	medial frontal gyrus BA46	7	NICHD		6	08/078	AD	M	78	5	06:35:00	medial frontal gyrus	9.1	NBB
7	5174	NDC	M	61	N.D.	21:00:00	medial frontal gyrus BA46	7.2	NICHD		7	08/107	AD	M	77	4	04:05:00	medial frontal gyrus	3.8	NBB
8	5247	NDC	M	65	N.D.	22:00:00	medial frontal gyrus BA46	7.4	NICHD		8	08/132	AD	M	77	6	06:35:00	medial frontal gyrus	5.4	NBB
9	5352	NDC	M	81	N.D.	17:00:00	medial frontal gyrus BA46	6.5	NICHD		9	1625	AD *	M	70	5-6	01:00:00	medial frontal gyrus BA46	4.8	NICHD
10	5533	NDC	M	67	N.D.	23:00:00	medial frontal gyrus BA46	7.5	NICHD		10	4737	AD *	M	80	6	07:00:00	medial frontal gyrus BA46	6.9	NICHD
11	5362	NDC	M	60	N.D.	16:00:00	medial frontal gyrus BA46	6.6	NICHD		11	5195	AD	M	81	6	09:00:00	medial frontal gyrus BA46	4.3	NICHD
											12	5198	AD - Lewy Body Variant	M	72	3-4	05:00:00	medial frontal gyrus BA46	6.6	NICHD
											13	1946	AD *	M	69	5-6	05:00:00	medial frontal gyrus BA46	4.4	NICHD
Hippocampus samples
	Healthy Donors											AD patients
#	AUTOPSY	DIAGNOSIS	SEX	AGE	BRAAK	PMD	Tissue sub-type	RIN	BANK		#	AUTOPSY	DIAGNOSIS	SEX	AGE	BRAAK	PMD	Tissue sub-type	RIN	BANK
1	5028	HD	M	68	N.D.	18:00:00	hippocampus sez. 21/15	7.9	NICHD		1	1625	AD	M	70	5-6	01:00:00	hippocampus sez. 17	5.2	NICHD
2	5174	HD	M	61	N.D.	21:00:00	hippocampus sez. 15/19	6.7	NICHD		2	4737	AD	M	80	6	07:00:00	hippocampus sez. 17/21	7.6	NICHD
3	5247	HD	M	65	N.D.	22:00:00	hippocampus sez. 15	7.8	NICHD		3	5195	AD	M	81	6	09:00:00	hippocampus sez. 15/21	5.2	NICHD
4	5352	HD	M	81	N.D.	17:00:00	hippocampus sez. 17	6.1	NICHD		4	5198	AD - Lewy Body Variant	M	72	3-4	05:00:00	hippocampus sez. 17/21	7.2	NICHD
5	5533	HD	M	67	N.D.	23:00:00	hippocampus sez. 21	5.5	NICHD		5	1946	AD	M	69	5-6	05:00:00	hippocampus sez.17	5.8	NICHD
6	5362	HD	M	60	N.D.	16:00:00	hippocampus sez. 15	5.5	NICHD		6	91/303	AD	M	75	5	03:45:00	hippocampus	2.4	NBB
7	A213/12	HD	M	78	N.D.	24:00	hippocampus	4.2	LNDBB		7	07/029	AD	M	75	5	05:25:00	hippocampus	2.6	NBB
8	A053/11	HD	M	77	N.D.	11:00	hippocampus	5.6	LNDBB		8	A122/01	AD	M	80	N.D.	21:00:00	hippocampus	2.9	LNDBB
9	A319/11	HD	M	74	1	22:30	hippocampus	4.6	LNDBB		9	A031/09	AD	M	80	6	15:00:00	hippocampus	6.1	LNDBB
10	A127/11	HD	M	73	N.D.	23:00	hippocampus	4.6	LNDBB		10	A071/09	AD	M	80	6	10:00:00	hippocampus	4.1	LNDBB
11	A033/11	HD	M	82	N.D.	47:00	hippocampus	4.8	LNDBB		11	A259/10	AD	M	79	6	14:30:00	hippocampus	3	LNDBB
12	A114/12	HD	M	82	N.D.	24:00	hippocampus	2.7	LNDBB		12	07/292	AD	M	77	5	04:30:00	hippocampus	3.1	NBB
13	PDC022	HD	M	75	N.D	N.D	hippocampus	4.9	PUKBB		13	07/315	AD	M	71	5	05:25:00	hippocampus	2.6	NBB
14	PDC029	HD	M	82	N.D	N.D	hippocampus	5.5	PUKBB		14	08/066	AD	M	74	5	03:25:00	hippocampus	2.9	NBB
15	PDC034	HD	M	90	N.D	N.D	hippocampus	5.6	PUKBB		15	08/078	AD	M	78	5	06:35:00	hippocampus	2.8	NBB
16	PDC053	HD	N.D	N.D	N.D	N.D	hippocampus	3.1	PUKBB		16	08/107	AD	M	77	4	04:05:00	hippocampus	2.7	NBB
17	C032	HD	M	88	N.D	22h	hippocampus	2.5	PUKBB		17	08/132	AD	M	77	6	06:35:00	hippocampus	2.9	NBB
18	C036	HD	M	68	N.D	30h	hippocampus	6.5	PUKBB		18	A387/12	AD	M	78	5	24:00	hippocampus	2.8	LNDBB
19	C037	HD	M	84	N.D	5h	hippocampus	6.9	PUKBB		19	A276/12	AD	M	77	6	43:00	hippocampus	3.6	LNDBB
20	C048	HD	M	68	N.D	10h	hippocampus	7.5	PUKBB		20	A283/09	AD	M	77	5	09:40	hippocampus	4.7	LNDBB
											21	A341/11	AD	M	76	6	08:00	hippocampus	5.9	LNDBB
											22	A313/06	AD	M	76	6	22:00	hippocampus	5.7	LNDBB
											23	A318/09	AD	M	72	6	05:30	hippocampus	5.9	LNDBB
											24	A111/12	AD	M	70	6	20:00	hippocampus	6.3	LNDBB
											25	A152/06	AD	M	76	5-6	54:00	hippocampus	2.6	LNDBB
											26	A348/12	AD	M	75	6	69:00	hippocampus	3.2	LNDBB
											27	A038/13	AD	M	72	6	73:00	hippocampus	5.3	LNDBB
											28	A012/10	AD	M	70	6	60:00	hippocampus	6.2	LNDBB
	BANK:
	NBB	Netherlands Brain Bank
	NICHD	NICHD Brain and Tissue Bank for Developmental Disorders
	LNDBB	London Neurodegenerative Diseases Brain Bank
	PUKBB	Parkinson's UK Brain Bank
	PMD:	post mortem delay
	RIN:	RNA Integrity number
