# Supplementary material for: Reduced levels of protein recoding by A-to-I RNA editing in Alzheimer's disease
Source: RNA. 2016 Feb;22(2):290–302. doi: 10.1261/rna.054627.115 (PMC4712678; doi:10.1261/rna.054627.115)
Supplement: Supplemental Material [file supp_054627.115_SuppTableS1.xlsx]

## Sheet: Table 1
Supplementary Table S1. The targets-set of RNA editing sites selected for screen in this study.
Chr	Position	Gene	strand	annot1	annot2	alu	non_alu_repet	Cons_chimp	Cons_rhesus	Cons_mouse	Cons_mouse_Pinto	DARNED	Hu-BMP	Lymphoblastoid	Brain
chr12	109665188	ACACB	+	Nonsyn	Arg->Gly	no	no	No	No	No	No	Yes	NA	NA	NA
chr17	64222153	APOH	-	Nonsyn	Asn->Asp	no	no	No	No	No	No	Yes	NA	NA	NA
chr8	103841636	AZIN1	-	Nonsyn	Ser->Gly	no	no	No	No	No	chr15:38421367	Yes	8.6	10.6-13.4	NA
chr20	36147563	BLCAP	-	Nonsyn	Gln->Arg	no	no	chr20:34689952	chr10:26945919	chr2:157383876	chr2:157383876	Yes	NA	13.1-21	NA
chr20	36147533	BLCAP	-	Nonsyn	Lys->Arg	no	no	No	No	No	chr2:157383846	Yes	NA	15.6	NA
chr20	36147572	BLCAP	-	Nonsyn	Tyr->Cys	no	no	No	No	No	chr2:157383885	Yes	NA	NA	NA
chr20	36147534	BLCAP	-	Nonsyn	Lys->Glu	no	no	No	No	No	No	Yes	NA	NA	NA
chr1	22970557	C1QC	+	Nonsyn	Lys->Arg	no	no	No	No	No	No	No	NA	NA	NA
chr17	43045220	C1QL1	-	Nonsyn	Gln->Arg	no	no	No	chr16:55062599	No	chr11:102807579	No	NA	NA	7.6
chr3	53820892	CACNA1D	+	Nonsyn	Ile->Met	no	no	chr3:55085054	chr2:82554321	chr14:30879307	chr14:30879307	No	NA	NA	24.9
chr3	62423807	CADPS	-	Nonsyn	Glu->Gly	no	no	chr3:63877392	No	chr14:13244096	chr14:13244096	Yes	15.2	NA	24.4
chr4	77979680	CCNI	-	Nonsyn	Arg->Gly	no	no	No	No	No	No	Yes	NA	NA	NA
chr17	57697524	CLTC	+	Nonsyn	Glu->Gly	no	no	No	No	No	No	No	NA	NA	NA
chr1	160302244	COPA	-	Nonsyn	Ile->Val	no	no	chr1:139611617	chr1:138950859	No	chr1:174022479	Yes	26.4	NA	15.9
chr12	69651595	CPSF6	+	Nonsyn	Arg->Gly	no	no	No	No	No	No	No	NA	NA	NA
chr2	208434976	CREB1	+	Nonsyn	Thr->Ala	no	no	No	No	No	No	Yes	NA	NA	NA
chr2	208434997	CREB1	+	Nonsyn	Thr->Ala	no	no	No	No	No	No	Yes	NA	NA	NA
chr2	208435003	CREB1	+	Nonsyn	Thr->Ala	no	no	No	No	No	No	Yes	NA	NA	NA
chr2	208435025	CREB1	+	Nonsyn	Gln->Arg	no	no	No	No	No	No	Yes	NA	NA	NA
chr2	208440032	CREB1	+	Nonsyn	Asn->Ser	no	no	No	No	No	No	Yes	NA	NA	NA
chr2	208440076	CREB1	+	Nonsyn	Thr->Ala	no	no	No	No	No	No	Yes	NA	NA	NA
chr2	208435026	CREB1	+	Syn	Gln->Gln	no	no	No	No	No	No	Yes	NA	NA	NA
chr20	36393666	CTNNBL1	+	Nonsyn	Glu->Gly	no	no	No	No	No	No	No	NA	NA	NA
chr5	156736808	CYFIP2	+	Nonsyn	Lys->Glu	no	no	No	No	chr11:46086145	chr11:46086145	Yes	NA	NA	NA
chr19	47152737	DACT3	-	Nonsyn	Ser->Gly	no	no	No	No	No	No	No	11.1	NA	28.3
chr1	32456365	DDX58	-	3UTR	3UTR	no	no	chr9:33084131	chr15:44769072	No	No	Yes	16.3	24-35.3	29.1
chr1	32456380	DDX58	-	3UTR	3UTR	no	no	No	No	No	No	Yes	48.3	54.3-59.6	60.3
chr1	32456368	DDX58	-	3UTR	3UTR	no	no	No	No	No	No	No	10.5	12.1	NA
chr1	32456371	DDX58	-	3UTR	3UTR	no	no	No	No	No	No	No	NA	14.3	NA
chr10	79595574	DLG5	-	Nonsyn	Glu->Gly	no	no	No	No	No	No	Yes	NA	NA	NA
chr20	44439543	DNTTIP1	+	Nonsyn	Glu->Gly	no	no	No	No	No	No	Yes	NA	NA	NA
chr12	7028883	ENO2	+	Nonsyn	Asp->Gly	no	no	No	No	No	No	No	NA	NA	NA
chr15	80465406	FAH	+	Nonsyn	Lys->Glu	no	no	No	No	No	No	Yes	NA	NA	NA
chr8	145579192	FBXL6	-	Nonsyn	Stp->Trp	no	no	No	No	No	No	Yes	NA	NA	NA
chr7	100887329	FIS1	-	Nonsyn	Lys->Arg	no	no	No	No	No	No	Yes	NA	NA	NA
chr2	11240122	FLJ33534	-	ncRNA	ncRNA	no	no	No	No	No	No	Yes	NA	NA	58.3
chr2	11240121	FLJ33534	-	ncRNA	ncRNA	no	no	No	No	No	No	Yes	NA	NA	92.9
chr2	11240149	FLJ33534	-	ncRNA	ncRNA	no	no	No	No	No	No	Yes	NA	NA	100
chr2	11240128	FLJ33534	-	ncRNA	ncRNA	no	no	No	No	No	No	Yes	NA	NA	NA
chr2	11240144	FLJ33534	-	ncRNA	ncRNA	no	no	No	No	No	No	Yes	NA	NA	NA
chr2	11240155	FLJ33534	-	ncRNA	ncRNA	no	no	No	No	No	No	Yes	NA	NA	NA
chr7	130629624	FLJ43663	-	ncRNA	ncRNA	no	no	chr7:131369917	chr3:168332574	No	No	Yes	57.6	59.7-68.3	91.5
chr7	130629625	FLJ43663	-	ncRNA	ncRNA	no	no	chr7:131369918	No	No	No	No	NA	13.2	18.5
chr7	130629626	FLJ43663	-	ncRNA	ncRNA	no	no	chr7:131369919	No	No	No	Yes	32.1	23-44.9	59.9
chrX	153579950	FLNA	-	Nonsyn	Gln->Arg	no	no	No	No	chrX:71472201	chrX:71472201	No	NA	NA	NA
chr3	58141801	FLNB	+	Nonsyn	Gln->Arg	no	no	No	No	chr14:8768562	chr14:8768562	Yes	NA	NA	NA
chrX	151358319	GABRA3	-	Nonsyn	Ile->Met	no	no	No	chrX:150275345	chrX:69690631	chrX:69690631	Yes	83.3	NA	89
chr11	62397341	GANAB	-	Nonsyn	Gln->Arg	no	no	No	No	No	No	Yes	NA	NA	NA
chr12	57864624	GLI1	+	Nonsyn	Arg->Gly	no	no	chr12:32141351	No	No	No	Yes	53.3	18.8	73.7
chr16	20331702	GP2	-	Nonsyn	Glu->Gly	no	no	No	No	No	No	Yes	NA	NA	NA
chr4	158281294	GRIA2	+	Nonsyn	Arg->Gly	no	no	No	No	chr3:80496208	chr3:80496208	No	NA	NA	NA
chr4	158257875	GRIA2	+	Nonsyn	Gln->Arg	no	no	No	No	chr3:80510834	chr3:80510834	Yes	91.3	NA	89.8
chr4	158257879	GRIA2	+	Syn	Gln->Gln	no	no	No	No	No	No	Yes	NA	NA	NA
chrX	122598962	GRIA3	+	Nonsyn	Arg->Gly	no	no	No	No	chrX:39007429	chrX:39007429	Yes	NA	NA	NA
chr11	105804694	GRIA4	+	Nonsyn	Arg->Gly	no	no	No	No	chr9:4456006	chr9:4456006	No	NA	NA	NA
chr21	30953750	GRIK1	-	Nonsyn	Gln->Arg	no	no	No	No	No	chr16:87940788	Yes	NA	NA	NA
chr6	102337689	GRIK2	+	Nonsyn	Ile->Val	no	no	chr6:103536471	chr4:97844108	chr10:48992595	chr10:48992595	No	26.1	NA	51.2
chr6	102337702	GRIK2	+	Nonsyn	Tyr->Cys	no	no	chr6:103536484	chr4:97844121	chr10:48992582	chr10:48992582	No	28	NA	85
chr6	102372589	GRIK2	+	Nonsyn	Gln->Arg	no	no	No	No	chr10:48964136	chr10:48964136	No	36.8	NA	67.9
chr6	102372572	GRIK2	+	Syn	Gly->Gly	no	no	No	No	No	No	No	NA	NA	NA
chr19	42503300	Grik5	-	Nonsyn	Lys->Arg	no	no	No	No	No	No	No	NA	NA	NA
chr6	34100903	GRM4	-	Nonsyn	Gln->Arg	no	no	chr6:34860122	chr4:33833717	chr17:27639740	chr17:27639740	No	NA	NA	7.9
chr3	148782634	HLTF	-	Nonsyn	Asp->Gly	no	no	No	No	No	No	Yes	NA	NA	NA
chrX	114082682	HTR2C	+	Nonsyn	Ile->Val	no	no	chrX:114439177	chrX:113346328	chrX:143604229	chrX:143604229	no	75	NA	88.2
chrX	114082689	HTR2C	+	Nonsyn	Asn->Ser	no	no	chrX:114439184	No	chrX:143604236	chrX:143604236	no	NA	NA	56.2
chrX	114082694	HTR2C	+	Nonsyn	Ile->Val	no	no	chrX:114439189	chrX:113346340	chrX:143604241	chrX:143604241	no	NA	NA	68.8
chrX	114082684	HTR2C	+	Nonsyn	Ile->Met	no	no	No	chrX:113346330	chrX:143604231	chrX:143604231	no	NA	NA	64.7
chrX	114082688	HTR2C	+	Nonsyn	Asn->Asp	no	no	no	no	no	no	no	NA	NA	NA
chr5	147862821	HTR4	-	Nonsyn	Gln->Arg	no	no	No	No	No	No	Yes	NA	NA	NA
chr9	95027370	IARS	-	Nonsyn	Lys->Arg	no	no	No	No	No	No	No	NA	NA	NA
chr4	57976234	IGFBP7	-	Nonsyn	Lys->Arg	no	no	No	No	chr5:77836756	chr5:77836756	Yes	NA	NA	NA
chr7	41729544	INHBA	-	Nonsyn	Ser->Gly	no	no	No	No	No	No	Yes	NA	NA	NA
chr12	5021742	KCNA1	+	Nonsyn	Ile->Val	no	no	No	No	chr6:126592176	chr6:126592176	Yes	29	NA	21.5
chr10	79397298	KCNMA1	-	Nonsyn	Ser->Gly	no	no	chr10:76909454	chr9:59416282	No	No	Yes	NA	NA	NA
chr6	73843194	KCNQ5	+	Nonsyn	Gln->Arg	no	no	No	No	No	No	Yes	NA	NA	NA
chr12	27181356	MED21	+	Nonsyn	Arg->Gly	no	no	No	No	No	No	Yes	NA	NA	NA
chr14	101312645	MEG3	+	ncRNA	ncRNA	no	no	No	No	No	No	Yes	NA	NA	NA
chr14	101312647	MEG3	+	ncRNA	ncRNA	no	no	No	No	No	No	Yes	NA	NA	NA
chr15	82336645	MEX3B	-	Nonsyn	Gln->Arg	no	no	No	No	No	No	Yes	NA	NA	NA
chr3	179093014	MFN1	+	Nonsyn	Ile->Val	no	no	No	No	No	No	No	NA	NA	NA
chr3	179093066	MFN1	+	Nonsyn	Lys->Arg	no	no	No	No	No	No	No	NA	NA	NA
chr3	179093028	MFN1	+	Syn	Ala->Ala	no	no	No	No	No	No	No	NA	NA	NA
chr1	113242909	MOV10	+	Nonsyn	Gln->Arg	no	no	No	No	No	No	Yes	NA	NA	NA
chr17	80441048	NARF	+	Nonsyn	Ser->Gly	Yes	no	chr17:82718708	No	No	No	No	53.3	33.3-37.1	57.1
chr17	80441088	NARF	+	Nonsyn	Gln->Arg	Yes	no	chr17:82718748	No	No	No	Yes	NA	33.3	10.4
chr17	80441043	NARF	+	Nonsyn	Glu->Gly	Yes	no	No	No	No	No	No	NA	37.5-44.4	33.3
chr17	80441061	NARF	+	Nonsyn	Stp->Trp	Yes	no	No	No	No	No	Yes	80	75-84.6	77.8
chr17	80441066	NARF	+	Nonsyn	Thr->Ala	Yes	no	No	No	No	No	Yes	NA	13.3	NA
chr17	80441045	NARF	+	Nonsyn	Ile->Val	Yes	no	No	No	No	No	No	NA	NA	NA
chr17	80441075	NARF	+	Nonsyn	Ile->Val	Yes	no	No	No	No	No	No	NA	NA	NA
chr17	80441044	NARF	+	Syn	Lys->Lys	Yes	no	No	No	No	No	No	NA	22.2	NA
chr17	80441074	NARF	+	Syn	Val->Val	Yes	no	No	No	No	No	No	NA	NA	NA
chr1	160327023	NCSTN	+	Nonsyn	Ile->Val	no	no	No	No	No	No	Yes	NA	NA	NA
chr15	75646086	NEIL1	+	Nonsyn	Lys->Arg	no	no	chr15:73183138	chr7:54257914	No	No	Yes	75.8	46.7-71.6	97.2
chr15	75646087	NEIL1	+	Syn	Lys->Lys	no	no	chr15:73183139	chr7:54257915	No	No	Yes	45.2	25-54.9	89.7
chr2	203160425	NOP58	+	Syn	Ala->Ala	no	no	No	No	No	No	No	NA	NA	NA
chr14	26917515	NOVA1	-	Nonsyn	Thr->Ala	no	no	chr14:25372994	chr7:89331033	No	No	No	NA	NA	NA
chr14	26917530	NOVA1	-	Nonsyn	Ser->Gly	no	no	chr14:25373009	chr7:89331048	chr12:47801321	chr12:47801321	No	NA	NA	41
chr21	41300973	PCP4	+	Syn	Ala->Ala	no	no	No	No	No	No	No	NA	NA	NA
chr22	42992254	POLDIP3	-	Nonsyn	Thr->Ala	no	no	No	No	No	No	No	NA	NA	NA
chr3	48789722	PRKAR2A	-	Nonsyn	Gln->Arg	no	no	No	No	No	No	No	NA	NA	NA
chr1	214529740	PTPN14	-	3UTR	3UTR	no	no	chr1:194892724	No	No	No	Yes	34.4	56-65.1	63.2
chr9	214529746	PTPN14	-	3UTR	3UTR	no	no	chr1:194892730	No	No	No	No	NA	10.5	27.6
chr9	214529725	PTPN14	-	3UTR	3UTR	no	no	chr1:194892708	No	No	No	Yes	81.2	61.8-77.8	95.7
chr9	214529721	PTPN14	-	3UTR	3UTR	no	no	No	No	No	No	No	11.8	10.3	NA
chr9	214529742	PTPN14	-	3UTR	3UTR	no	no	No	No	No	No	Yes	NA	15.8	NA
chr7	157333469	PTPRN2	-	Nonsyn	Glu->Gly	no	no	No	No	No	No	Yes	NA	NA	NA
chr17	38512342	RARA	+	Nonsyn	Glu->Gly	no	no	No	No	No	No	Yes	NA	NA	NA
chr11	8158982	RIC3	-	Nonsyn	Lys->Arg	no	no	No	No	No	No	Yes	NA	NA	NA
chr16	1827756	SPSB3	-	Nonsyn	Lys->Arg	no	no	No	No	No	No	Yes	NA	NA	NA
chr20	60737813	SS18L1	+	Nonsyn	Ser->Gly	no	no	No	No	No	No	Yes	NA	NA	NA
chr9	130438182	STXBP1	+	Nonsyn	Lys->Glu	no	no	No	No	No	No	No	NA	NA	NA
chr6	44120349	TMEM63B	+	Nonsyn	Gln->Arg	no	no	chr6:45214454	No	chr17:45799898	chr17:45799898	No	NA	NA	15.5
chr3	9876560	TTLL3	+	Nonsyn	Lys->Arg	no	no	chr3:10129981	chr2:51156471	No	No	Yes	NA	NA	NA
chr2	210835613	UNC80	+	Nonsyn	Ser->Gly	no	no	chr2b:215666083	chr12:73754116	chr1:66719288	chr1:66719288	No	NA	NA	NA
chr4	76703983	USO1	+	Nonsyn	Lys->Glu	no	no	No	No	No	No	No	NA	NA	NA
chr18	32825609	ZNF397	+	Nonsyn	Lys->Glu	no	no	No	No	No	No	No	NA	NA	NA
chr18	32825654	ZNF397	+	Nonsyn	Ile->Val	no	no	No	No	No	No	No	NA	NA	NA
The table features information of each targeted RNA editing site that was included in the targets-set applied in this study.
Information in coulmns: chr=chromosome. Position=coordinates on chromosome. Gene mane. Strand.
annot1=Effect of nucleotide editing. annot2= amino-acid substitution. Alu=edit site located in alu type repeat. non_alu_repet=edit site located in a non-alu type repeat.
Cons_chimp=editing site conserved in Chimpanzee (Pan troglodytes). Cons_rhesus=editing site conserved in Rhesus macaque (Macaca mulatta).
Cons_mouse=editing site conserved in Mouse (Mus musculus). Cons_mouse_Pinto=editing site conserved in mouse (Pinto et al. 2014)
DARNED=editing site included in the DARNED db. Hu-BMP=recording of editing levels in the brain collected from the Human BodyMap data (Broad).
Lymphoblastoid=recording of editing levels collected from Lymphoblastoid data (Peng et al. 2012). Brain= recording of editing levels in the brain (Rmaswami et al. 2013).
