# Supplementary material for: Reduced levels of protein recoding by A-to-I RNA editing in Alzheimer's disease
Source: RNA. 2016 Feb;22(2):290–302. doi: 10.1261/rna.054627.115 (PMC4712678; doi:10.1261/rna.054627.115)
Supplement: Supplemental Material [file supp_054627.115_SuppTableS2.xlsx]

## Sheet: AD HPC reads
	Chr	Pos	gene	gene	chr	location	Min	Max	Mean	Gene	Edit site location	# of Reads
S#3	chr8	103841636	AZIN1	AZIN1	chr8	103841636	330	1069	506.651	AZIN1	chr8:103841636	1069
S#10	chr3	53820892	CACNA1D	CACNA1D	chr3	53820892	91	303	138.939	CACNA1D	chr3:53820892	303
S#11	chr3	62423807	CADPS	CADPS	chr3	62423807	69	405	141.665	CADPS	chr3:62423807	405
S#12	chr4	77979680	CCNI	CCNI	chr4	77979680	183	3727	1115.83	CCNI	chr4:77979680	3727
S#14	chr1	160302244	COPA	COPA	chr1	160302244	205	2001	721.564	COPA	chr1:160302244	2001
S#15	chr12	69651595	CPSF6	CPSF6	chr12	69651595	855	2835	1561.32	CPSF6	chr12:69651595	2835
S#24	chr5	156736808	CYFIP2	CYFIP2	chr5	156736808	746	6183	2265.72	CYFIP2	chr5:156736808	6183
S#26	chr9	32456365	DDX58	DDX58	chr9	32456365	382	1405	586.592	DDX58	chr9:32456365	1405
S#27	chr9	32456368	DDX58	DDX58	chr9	32456368	419	1495	630.28	DDX58	chr9:32456368	1495
S#28	chr9	32456371	DDX58	DDX58	chr9	32456371	166	584	228.37	DDX58	chr9:32456371	584
S#29	chr9	32456380	DDX58	DDX58	chr9	32456380	2894	7880	3853.08	DDX58	chr9:32456380	7880
S#34	chr8	145579192	FBXL6	FBXL6	chr8	145579192	418	1365	593.204	FBXL6	chr8:145579192	1365
S#35	chr7	100887329	FIS1	FIS1	chr7	100887329	419	1261	636.076	FIS1	chr7:100887329	1261
S#36	chr2	11240121	FLJ33534	FLJ33534	chr2	11240121	713	3219	1386.45	FLJ33534	chr2:11240121	3219
S#37	chr2	11240122	FLJ33534	FLJ33534	chr2	11240122	126	2016	734.475	FLJ33534	chr2:11240122	2016
S#38	chr2	11240128	FLJ33534	FLJ33534	chr2	11240128	462	2324	1067.21	FLJ33534	chr2:11240128	2324
S#39	chr2	11240144	FLJ33534	FLJ33534	chr2	11240144	429	2362	1105.52	FLJ33534	chr2:11240144	2362
S#42	chr7	130629624	FLJ43663	FLJ43663	chr7	130629624	167	578	255.969	FLJ43663	chr7:130629624	578
S#43	chr7	130629625	FLJ43663	FLJ43663	chr7	130629625	341	2210	1023.87	FLJ43663	chr7:130629625	2210
S#44	chr7	130629626	FLJ43663	FLJ43663	chr7	130629626	63	1690	663.923	FLJ43663	chr7:130629626	1690
S#45	chrX	153579950	FLNA	FLNA	chrX	153579950	1	1111	3.85352	FLNA	chrX:153579950	1111
S#46	chr3	58141801	FLNB	FLNB	chr3	58141801	1834	3245	4951.56	FLNB	chr3:58141801	3245
S#47	chrX	151358319	GABRA3	GABRA3	chrX	151358319	914	4874	2248.89	GABRA3	chrX:151358319	4874
S#49	chr12	57864624	GLI1	GLI1	chr12	57864624	1161	3277	2129.57	GLI1	chr12:57864624	3277
S#52	chr4	158257875	GRIA2	GRIA2	chr4	158257875	350	4149	1641.4	GRIA2	chr4:158257875	4149
S#51	chr4	158281294	GRIA2	GRIA2	chr4	158257879	332	4106	1648.75	GRIA2	chr4:158257879	4106
S#53	chr4	158257879	GRIA2	GRIA2	chr4	158281294	1	3419	878.836	GRIA3	chrX:122598962	3419
S#54	chrX	122598962	GRIA3	GRIA3	chrX	122598962	66	414	183.72	GRIA4	chr11:105804694	414
S#55	chr11	105804694	GRIA4	GRIA4	chr11	105804694	160	927	399.18	GRIK1	chr21:30953750	927
S#56	chr21	30953750	GRIK1	GRIK1	chr21	30953750	808	2768	1330.12	GRIK2	chr6:102337689	2768
S#57	chr6	102337689	GRIK2	GRIK2	chr6	102337689	636	2340	1219.56	GRIK2	chr6:102337702	2340
S#59	chr6	102337702	GRIK2	GRIK2	chr6	102337702	160	724	268.67	GRIK2	chr6:102372572	724
S#60	chr6	102372572	GRIK2	GRIK2	chr6	102372589	354	1858	755.24	GRIK2	chr6:102372589	1858
S#61	chr19	42503300	Grik5	Grik5	chr19	42503300	4779	15018	6324.23	GRIK5	chr19:42503300	15018
S#62	chr6	34100903	GRM4	GRM4	chr6	34100903	675	6061	2270.95	GRM4	chr6:34100903	6061
S#65	chrX	114082682	HTR2C	HTR2C	chrX	113818832	303	1207	575.463	HTR2C	chrX:113818832	1207
S#66	chrX	114082684	HTR2C	HTR2C	chrX	114082682	360	1242	625.47	HTR2C	chrX:114082682	1242
S#67	chrX	114082688	HTR2C	HTR2C	chrX	114082684	800	2565	1224.63	HTR2C	chrX:114082684	2565
S#68	chrX	114082689	HTR2C	HTR2C	chrX	114082689	195	908	378.416	HTR2C	chrX:114082689	908
S#69	chrX	114082694	HTR2C	HTR2C	chrX	114082694	358	1639	734.107	HTR2C	chrX:114082694	1639
S#70	chr5	147862821	HTR4	HTR4	chr5	147862821	615	4820	2447.28	HTR4	chr5:147862821	4820
S#72	chr4	57976234	IGFBP7	IGFBP7	chr4	57976234	5145	15769	6661	IGFBP7	chr4:57976234	15769
S#74	chr12	5021742	KCNA1	KCNA1	chr12	5021742	451	1725	817.917	KCNA1	chr12:5021742	1725
S#75	chr10	79397298	KCNMA1	KCNMA1	chr10	79397298	406	2010	921.795	KCNMA1	chr10:79397298	2010
S#76	chr6	73843194	KCNQ5	KCNQ5	chr6	73843194	217	4373	1364.61	KCNQ5	chr6:73843194	4373
S#78	chr14	101312645	MEG3	MEG3	chr14	101312645	4031	16842	6633.29	MEG3	chr14:101312645	16842
S#79	chr14	101312647	MEG3	MEG3	chr14	101312647	4365	15662	6598.47	MEG3	chr14:101312647	15662
S#82	chr3	179093014	MFN1	MFN1	chr1	179093014	0	578	#NUM!	MFN1	chr3:179093014	578
				MFN1	chr1	179093021		599		MFN1	chr3:179093021	599
				MFN1	chr1	179093025		601		MFN1	chr3:179093025	601
S#83	chr3	179093028	MFN1	MFN1	chr1	179093028	7	584	16.8305	MFN1	chr3:179093028	584
S#81	chr3	179093066	MFN1	MFN1	chr1	179093034	0	588	#NUM!	MFN1	chr3:179093034	588
S#86	chr17	80441043	NARF	NARF	chr17	80441043	581	4484	1788.97	NARF	chr17:80441043	4484
S#87	chr17	80441045	NARF	NARF	chr17	80441044	542	4587	1780.61	NARF	chr17:80441044	4587
S#88	chr17	80441048	NARF	NARF	chr17	80441045	517	4533	1763.63	NARF	chr17:80441045	4533
S#89	chr17	80441061	NARF	NARF	chr17	80441048	216	4104	1380.72	NARF	chr17:80441048	4104
S#91	chr17	80441066	NARF	NARF	chr17	80441061	239	4742	1549.32	NARF	chr17:80441061	4742
S#92	chr17	80441075	NARF	NARF	chr17	80441066	224	4870	1574.46	NARF	chr17:80441066	4870
S#85	chr17	80441088	NARF	NARF	chr17	80441074	830	8646	3351.77	NARF	chr17:80441074	8646
S#90	chr17	80441044	NARF	NARF	chr17	80441075	698	15590	5433.36	NARF	chr17:80441075	15590
S#93	chr17	80441074	NARF	NARF	chr17	80441088	320	4766	1613.73	NARF	chr17:80441088	4766
				NOP58	chr2	203160425		1097		NOP58	chr2:203160425	1097
S#98	chr14	26917515	NOVA1	NOVA1	chr14	26917515	249	615	354.926	NOVA1	chr14:26917515	615
S#99	chr14	26917530	NOVA1	NOVA1	chr14	26917530	439	1225	583.367	NOVA1	chr14:26917530	1225
S#103	chr1	214529721	PTPN14	PTPN14	chr1	214529721	364	1148	507.528	PTPN14	chr1:214529721	1148
S#104	chr1	214529725	PTPN14	PTPN14	chr1	214529725	197	657	298.252	PTPN14	chr1:214529725	657
S#105	chr1	214529740	PTPN14	PTPN14	chr1	214529740	222	1252	491.745	PTPN14	chr1:214529740	1252
S#106	chr1	214529742	PTPN14	PTPN14	chr1	214529742	469	1529	672.801	PTPN14	chr1:214529742	1529
S#107	chr1	214529746	PTPN14	PTPN14	chr1	214529746	511	1604	789.391	PTPN14	chr1:214529746	1604
S#108	chr7	157333469	PTPRN2	PTPRN2	chr7	157333469	381	1594	688.8	PTPRN2	chr7:157333469	1594
S#113	chr9	130438182	STXBP1	STXBP1	chr9	130438182	417	1756	747.813	STXBP1	chr9:130438182	1756
S#114	chr6	44120349	TMEM63B	TMEM63B	chr6	44120349	918	6505	2552.73	TMEM63B	chr6:44120349	6505
S#116	chr2	210835613	UNC80	UNC80	chr2	210835613	534	1802	878.938	UNC80	chr2:210835613	1802
